# Supplementary material for: Quantifying surface morphology of manufactured activated carbon and the waste coffee grounds using the Getis-Ord-Gi* statistic and Ripley’s K function
Source: Sci Rep. 2021 Apr 6;11:7543. doi: 10.1038/s41598-021-87249-0 (PMC8024374; doi:10.1038/s41598-021-87249-0)
Supplement: Supplementary file 2 — Supplementary Information 2. [file 41598_2021_87249_MOESM2_ESM.xlsx]

## Sheet: S1 Intensity information
This sheet describes the intensity information of the SEM images: A1, A2, A3, A4, B1, B2, B3, and B4.
	A1	A2	A3	A4	B1	B2	B3	B4
count	240000	240000	240000	240000	240000	240000	240000	240000
mean	61.6134	50.0045	35.7126	44.8411	54.2792	47.6473	64.3838	39.435
std	42.8522	26.3151	25.4368	23.4844	27.1255	22.1727	22.5403	14.6115
min	0	0	0	9	0	0	11	7
0.25	5	31	18	29	38	33	48	30
0.5	72	49	24	34	55	47	62	34
0.75	97	68	55	55	70	61	79	44
max	157	160	135	164	181	155	174	131
