# Supplementary material for: Quantifying surface morphology of manufactured activated carbon and the waste coffee grounds using the Getis-Ord-Gi* statistic and Ripley’s K function
Source: Sci Rep. 2021 Apr 6;11:7543. doi: 10.1038/s41598-021-87249-0 (PMC8024374; doi:10.1038/s41598-021-87249-0)
Supplement: Supplementary file 3 — Supplementary Information 3. [file 41598_2021_87249_MOESM3_ESM.xlsx]

## Sheet: S2 Getis-Ord-Gi statistic
This sheet describes the Getis-Ord-Gi* statistic: the maximum and the minimum z-scores with quantiles: 10%, 20%, 30%, 40%, 50%, 60%, 70%, 80%, 90%
Name	Quantile(%)	zscoreMin	zscoreMax
A1	10	-8.5364	2.7574
A1	20	-8.5364	2.7574
A1	30	-7.4413	3.219
A1	40	-6.2966	4.2433
A1	50	-5.3243	5.1573
A1	60	-4.5118	6.0549
A1	70	-3.819	6.1989
A1	80	-3.1444	7.0851
A1	90	-2.3218	7.4118
A2	10	-10.7255	0.8784
A2	20	-10.7255	0.8784
A2	30	-7.9211	3.9376
A2	40	-4.2862	7.4297
A2	50	-3.0438	8.3483
A2	60	-2.2234	9.0489
A2	70	-1.773	10.9384
A2	80	-1.4827	10.4219
A2	90	-1.1743	9.8421
A3	10	-7.1893	0.3556
A3	20	-7.1893	0.3556
A3	30	-3.8204	7.3659
A3	40	-3.1443	9.1202
A3	50	-2.4251	10.4385
A3	60	-1.835	8.6038
A3	70	-1.4168	7.3039
A3	80	-1.0702	7.0888
A3	90	-0.7746	6.5461
A4	10	0	0
A4	20	0	0
A4	30	-5.4507	7.1959
A4	40	-3.8604	9.0033
A4	50	-3.7517	8.0009
A4	60	-3.3433	7.4707
A4	70	-3.2188	7.554
A4	80	-2.9454	8.012
A4	90	-2.3538	8.9623
B1	10	-14.7846	1.7769
B1	20	-10.2399	2.6408
B1	30	-7.8846	3.562
B1	40	-6.5168	4.3884
B1	50	-5.4089	5.6038
B1	60	-4.609	6.9833
B1	70	-3.7694	8.85
B1	80	-2.8747	12.214
B1	90	-1.9867	16.104
B2	10	-13.711	0.6775
B2	20	-13.711	0.6775
B2	30	-8.7828	3.4302
B2	40	-3.6354	8.5
B2	50	-2.3727	10.8766
B2	60	-1.767	10.9838
B2	70	-1.4525	10.1498
B2	80	-1.2131	10.3401
B2	90	-1.042	9.7191
B3	10	0	0
B3	20	0	0
B3	30	-7.8699	2.4298
B3	40	-4.7479	4.5743
B3	50	-4.3263	5.9047
B3	60	-4.0929	6.7906
B3	70	-3.5666	7.8963
B3	80	-2.9299	9.1118
B3	90	-2.2924	10.9341
B4	10	0	0
B4	20	0	0
B4	30	-5.1382	6.1027
B4	40	-2.7459	8.3385
B4	50	-2.3325	9.3736
B4	60	-1.9256	9.2815
B4	70	-1.6854	9.9853
B4	80	-1.4041	8.8643
B4	90	-1.0252	7.9885
