# Supplementary material for: Quantifying surface morphology of manufactured activated carbon and the waste coffee grounds using the Getis-Ord-Gi* statistic and Ripley’s K function
Source: Sci Rep. 2021 Apr 6;11:7543. doi: 10.1038/s41598-021-87249-0 (PMC8024374; doi:10.1038/s41598-021-87249-0)
Supplement: Supplementary file 4 — Supplementary Information 4. [file 41598_2021_87249_MOESM4_ESM.xlsx]

## Sheet: S3 Covariance marix
	This sheet describes the covariance matrix of the features identified by the feature detection methods.
	ME(1.0e+04)	Harris(1.0e+04)	BRISK(1.0e+04)	ORB(1.0e+04)	SURF(1.0e+04)	KAZE(1.0e+04)
A1	2.5054 0.4363 0.4363 1.0271	2.6175 0.5185 0.5185 0.9658	3.4300 1.7104 1.7104 1.5158	2.2757 0.4938 0.4938 0.7897	2.7711 0.5798 0.5798 1.1878	2.5516 0.5021 0.5021 1.0245
A2	2.8870 0.0127 0.0127 1.2340	2.9737 -0.0826 -0.0826 1.0102	2.0908 -0.5910 -0.5910 0.6132	2.0898 -0.0723 -0.0723 0.5295	2.5276 0.0197 0.0197 0.8627	2.8348 -0.0887 -0.0887 1.1567
A3	2.5594 0.1159 0.1159 1.3449	2.7047 0.0504 0.0504 1.3173	2.9818 -0.1722 -0.1722 1.3010	2.0560 0.2841 0.2841 0.7616	2.1057 0.2075 0.2075 1.1155	2.4705 0.0922 0.0922 1.2175
A4	3.1763 0.0442 0.0442 1.3409	3.0980 0.0808 0.0808 1.3397	2.6382 -0.0638 -0.0638 1.2487	2.1115 0.0809 0.0809 0.8380	2.7169 0.0857 0.0857 1.0938	2.9663 0.0741 0.0741 1.2340
B1	2.7202 -0.2497 -0.2497 1.3497	1.1971 -0.7428 -0.7428 1.4099	1.3496 -0.3470 -0.3470 0.2410	1.5683 -0.4615 -0.4615 0.5896	2.1113 -0.7384 -0.7384 0.9741	2.2621 -0.2665 -0.2665 1.1740
B2	2.2326 -0.2311 -0.2311 1.0039	1.5653 -0.3133 -0.3133 1.0339	1.7054 0.9208 0.9208 0.6429	1.3508 -0.2373 -0.2373 0.7010	1.3215 0.2175 0.2175 0.9672	2.2508 -0.0487 -0.0487 1.0111
B3	2.9130 -0.0893 -0.0893 1.3310	2.6331 -0.4560 -0.4560 1.2965	2.8325 -1.0334 -1.0334 1.0914	2.0863 -0.3440 -0.3440 0.7992	2.6437 -0.6276 -0.6276 1.0869	2.7383 -0.2068 -0.2068 1.2142
B4	9.3526 -0.6867 -0.6867 6.3167	8.7191 0.0530 0.0530 4.4333	1.2444 0.1578 0.1578 0.3494	8.6825 0.2509 0.2509 3.0304	8.5959 -0.4058 -0.4058 3.5605	9.5051 -0.6998 -0.6998 4.9590
